# Supplementary material for: Spatial Analysis of Drug-Resistant Tuberculosis in Colombia (2020–2023): Departmental Rates, Clusters, and Associated Factors
Source: Trop Med Infect Dis. 2025 Dec 15;10(12):351. doi: 10.3390/tropicalmed10120351 (PMC12737329; doi:10.3390/tropicalmed10120351)
Supplement: Supplementary file 1 [file tropicalmed-10-00351-s001.zip › tabla suplementaria 1 (1).xlsx]

## Sheet: tasas_TBFR_anual_100k
Tasa anual 2020 - 2023								Tasa Acumulada 2020 - 2023
Department	Year	Cases	population	Rate_100k	IC95_LI	IC95_LS		Departamento	casos_acum	pop_acum	tasa_acum_100k	IC95_LI	IC95_LS	RR
Antioquia	2020	81	6649401	1.22	0.967	1514		Antioquia	443	27011826	1640	1491	1800	1.91
Antioquia	2021	96	6726219	1.43	1156	1743		Atlántico	155	11013190	1407	1195	1647	1.63
Antioquia	2022	119	6787846	1.75	1452	2098		Bogotá D.C.	199	31336092	0.635	0.550	0.730	0.74
Antioquia	2023	147	6848360	2.15	1814	2523		Bolívar	30	8846534	0.339	0.229	0.484	0.39
Atlántico	2020	23	2693665	0.85	0.541	1281		Boyacá	8	5112763	0.156	0.068	0.308	0.18
Atlántico	2021	29	2741002	1.06	0.709	1519		Caldas	18	4124505	0.436	0.259	0.690	0.50
Atlántico	2022	34	2774958	1.23	0.849	1712		Caquetá	20	1678805	1191	0.728	1840	1.38
Atlántico	2023	69	2803565	2.46	1915	3115		Cauca	13	4607371	0.282	0.150	0.482	0.32
Bogotá D.C.	2020	42	7732161	0.54	0.391	0.734		Cesar	11	4013662	0.274	0.137	0.490	0.31
Bogotá D.C.	2021	43	7823334	0.55	0.398	0.74		Córdoba	19	7488043	0.254	0.153	0.396	0.29
Bogotá D.C.	2022	53	7873316	0.67	0.504	0.881		Cundinamarca	33	13161607	0.251	0.173	0.352	0.29
Bogotá D.C.	2023	61	7907281	0.77	0.59	0.991		Chocó	5	1742046	0.287	0.093	0.670	0.33
Bolívar	2020	4	2169294	0.18	0.05	0.472		Huila	20	4631038	0.432	0.264	0.667	0.50
Bolívar	2021	4	2202773	0.18	0.049	0.465		La Guajira	9	3019585	0.298	0.136	0.566	0.34
Bolívar	2022	8	2227184	0.36	0.155	0.708		Magdalena	21	5852706	0.359	0.222	0.548	0.41
Bolívar	2023	14	2247283	0.62	0.341	1045		Meta	80	4424031	1808	1434	2251	2.10
Boyacá	2020	2	1257289	0.16	0.019	0.575		Nariño	28	6732812	0.416	0.276	0.601	0.48
Boyacá	2021	2	1271639	0.16	0.019	0.568		Norte de Santander	45	6647265	0.677	0.494	0.906	0.78
Boyacá	2022	2	1285035	0.16	0.019	0.562		Quindío	16	2233306	0.716	0.409	1163	0.83
Boyacá	2023	2	1298800	0.15	0.019	0.556		Risaralda	103	3873508	2659	2170	3225	3.09
Caldas	2020	2	1021435	0.20	0.024	0.707		Santander	94	9286670	1012	0.818	1239	1.17
Caldas	2021	2	1028635	0.19	0.024	0.702		Sucre	3	2898447	0.104	0.021	0.302	0.12
Caldas	2022	7	1034151	0.68	0.272	1395		Tolima	45	5458455	0.824	0.601	1103	0.96
Caldas	2023	7	1040284	0.67	0.271	1386		Valle del Cauca	241	18460234	1306	1146	1481	1.52
Caquetá	2020	4	413688	0.97	0.263	2476		Arauca	9	921362	0.977	0.447	1854	1.13
Caquetá	2021	6	418267	1.47	0.526	3122		Casanare	12	1379846	0.870	0.449	1519	1.01
Caquetá	2022	4	421797	0.95	0.258	2428		Putumayo	6	1125020	0.533	0.196	1161	0.62
Caquetá	2023	6	425053	1.41	0.518	3072		San Andrés y Providencia	1	62269	1606	0.041	8948	1.87
Cauca	2020	5	1508061	0.33	0.108	0.774		Amazonas	2	85056	2351	0.285	8494	2.74
Cauca	2022	3	1541265	0.19	0.04	0.569		Guaviare	4	186342	2147	0.585	5496	2.50
Cauca	2023	5	1558045	0.32	0.104	0.749		Vichada	1	115196	0.868	0.022	4837	1.01
Cesar	2020	1	1290919	0.08	0.002	0.432
Cesar	2022	1	1349162	0.07	0.002	0.413
Cesar	2023	9	1373581	0.66	0.3	1244
Córdoba	2020	3	1842585	0.16	0.034	0.476
Córdoba	2021	5	1864336	0.27	0.087	0.626
Córdoba	2022	6	1882211	0.32	0.117	0.694
Córdoba	2023	5	1898911	0.26	0.085	0.614
Cundinamarca	2020	1	3147954	0.03	0.001	0.177
Cundinamarca	2021	10	3233689	0.31	0.148	0.569
Cundinamarca	2022	6	3334637	0.18	0.066	0.392
Cundinamarca	2023	16	3445327	0.46	0.265	0.754
Chocó	2020	2	562387	0.36	0.043	1285
Chocó	2022	1	584521	0.17	0.004	0.953
Chocó	2023	2	595138	0.34	0.041	1214
Huila	2020	1	1136911	0.09	0.002	0.49
Huila	2021	2	1151211	0.17	0.021	0.628
Huila	2022	3	1164463	0.26	0.053	0.753
Huila	2023	14	1178453	1.19	0.649	1993
La Guajira	2020	2	964067	0.21	0.025	0.749
La Guajira	2022	2	1017121	0.20	0.024	0.71
La Guajira	2023	5	1038397	0.48	0.156	1124
Magdalena	2020	3	1426023	0.21	0.043	0.615
Magdalena	2021	9	1454154	0.62	0.283	1175
Magdalena	2022	2	1476366	0.14	0.016	0.489
Magdalena	2023	7	1496163	0.47	0.188	0.964
Meta	2020	8	1082032	0.74	0.319	1457
Meta	2021	23	1098104	2.09	1328	3143
Meta	2022	18	1113810	1.62	0.958	2554
Meta	2023	31	1130085	2.74	1864	3894
Nariño	2020	8	1665454	0.48	0.207	0.946
Nariño	2021	7	1678786	0.42	0.168	0.859
Nariño	2022	7	1689002	0.41	0.167	0.854
Nariño	2023	6	1699570	0.35	0.13	0.768
Norte de Santander	2020	4	1617209	0.25	0.067	0.633
Norte de Santander	2021	9	1654341	0.54	0.249	1033
Norte de Santander	2022	15	1678975	0.89	0.5	1474
Norte de Santander	2023	17	1696740	1.00	0.584	1604
Quindio	2020	2	553321	0.36	0.044	1306
Quindio	2021	1	557099	0.18	0.005	1
Quindio	2022	10	559810	1.79	0.857	3285
Quindio	2023	3	563076	0.53	0.11	1557
Risaralda	2020	21	962779	2.18	1.35	3334
Risaralda	2021	17	968287	1.76	1023	2811
Risaralda	2022	39	970138	4.02	2859	5496
Risaralda	2023	26	972304	2.67	1747	3918
Santander	2020	9	2282208	0.39	0.18	0.749
Santander	2021	20	2312097	0.87	0.528	1336
Santander	2022	35	2335238	1.50	1044	2084
Santander	2023	30	2357127	1.27	0.859	1817
Sucre	2020	1	950612	0.11	0.003	0.586
Sucre	2021	1	966893	0.10	0.003	0.576
Sucre	2022	1	980942	0.10	0.003	0.568
Tolima	2020	4	1354338	0.30	0.08	0.756
Tolima	2021	10	1361931	0.73	0.352	1.35
Tolima	2022	12	1367802	0.88	0.453	1533
Tolima	2023	19	1374384	1.38	0.832	2159
Valle del Cauca	2020	41	4582377	0.89	0.642	1214
Valle del Cauca	2021	46	4613764	1.00	0.73	1.33
Valle del Cauca	2022	75	4626064	1.62	1275	2032
Valle del Cauca	2023	79	4638029	1.70	1349	2123
Arauca	2021	3	300637	1.00	0.206	2916
Arauca	2022	3	307628	0.98	0.201	2.85
Arauca	2023	3	313097	0.96	0.198	2.8
Casanare	2021	5	452098	1.11	0.359	2581
Casanare	2022	3	459973	0.65	0.135	1906
Casanare	2023	4	467775	0.86	0.233	2189
Putumayo	2020	1	364883	0.27	0.007	1527
Putumayo	2022	2	377095	0.53	0.064	1916
Putumayo	2023	3	383042	0.78	0.162	2289
Archipiélago de San Andrés	2023	1	62269	1.61	0.041	8948
Amazonas	2023	2	85056	2.35	0.285	8494
Guaviare	2021	2	91717	2.18	0.264	7877
Guaviare	2022	2	94625	2.11	0.256	7635
Vichada	2020	1	115196	0.87	0.022	4837
Colombia	2020	276	49346249	0.56	0.495	0.629
Colombia	2021	352	45971013	0.77	0.688	0.85
Colombia	2022	473	51315135	0.92	0.841	1009
Colombia	2023	593	50897195	1.17	1073	1263

## Sheet: Hoja1
1	5	443	27011826	Antioquia	1640	1491	1800	19114219
2	8	155	11013190	Atlántico	1407	1195	1647	16398601
3	11	199	31336092	Bogotá D.C.	0.635	0.550	0.730	0.7400932
4	13	30	8846534	Bolívar	0.339	0.229	0.484	0.3951049
5	15	8	5112763	Boyacá	0.156	0.068	0.308	0.1818182
6	17	18	4124505	Caldas	0.436	0.259	0.690	0.5081585
7	18	20	1678805	Caquetá	1191	0.728	1840	13881119
8	19	13	4607371	Cauca	0.282	0.150	0.482	0.3286713
9	20	11	4013662	Cesar	0.274	0.137	0.490	0.3193473
10	23	19	7488043	Córdoba	0.254	0.153	0.396	0.2960373
11	25	33	13161607	Cundinamarca	0.251	0.173	0.352	0.2925408
12	27	5	1742046	Chocó	0.287	0.093	0.670	0.3344988
13	41	20	4631038	Huila	0.432	0.264	0.667	0.5034965
14	44	9	3019585	La Guajira	0.298	0.136	0.566	0.3473193
15	47	21	5852706	Magdalena	0.359	0.222	0.548	0.4184149
16	50	80	4424031	Meta	1808	1434	2251	21072261
17	52	28	6732812	Nariño	0.416	0.276	0.601	0.4848485
18	54	45	6647265	Norte de Santander	0.677	0.494	0.906	0.7890443
19	63	16	2233306	Quindío	0.716	0.409	1163	0.8344988
20	66	103	3873508	Risaralda	2659	2170	3225	30990676
21	68	94	9286670	Santander	1012	0.818	1239	11794872
22	70	3	2898447	Sucre	0.104	0.021	0.302	0.1212121
23	73	45	5458455	Tolima	0.824	0.601	1103	0.9603730
24	76	241	18460234	Valle del Cauca	1306	1146	1481	15221445
25	81	9	921362	Arauca	0.977	0.447	1854	11386946
26	85	12	1379846	Casanare	0.870	0.449	1519	10139860
27	86	6	1125020	Putumayo	0.533	0.196	1161	0.6212121
28	88	1	62269	San Andrés y Providencia	1606	0.041	8948	18717949
29	91	2	85056	Amazonas	2351	0.285	8494	27400932
30	95	4	186342	Guaviare	2147	0.585	5496	25023310
31	99	1	115196	Vichada	0.868	0.022	4837	10116550
